# Supplementary material for: The Application of Porous Carbon Derived from Furfural Residue as the Electrode Material in Supercapacitors
Source: Polymers (Basel). 2024 Dec 5;16(23):3421. doi: 10.3390/polym16233421 (PMC11644338; doi:10.3390/polym16233421)
Supplement: Supplementary file 1 [file polymers-16-03421-s001.zip]

Archive with 1 entries (1 files):
- polymers-3313966-supplementary.pdf
